# Supplementary material for: Complete mitochondrial genome of the endangered Prunus pedunculata (Prunoideae, Rosaceae) in China: characterization and phylogenetic analysis
Source: Front Plant Sci. 2023 Dec 8;14:1266797. doi: 10.3389/fpls.2023.1266797 (PMC10753190; doi:10.3389/fpls.2023.1266797)
Supplement: Supplementary file 2 [file Table_1.xlsx]

## Sheet: S1
Table S1. GenBank accession numbers of plant mitogenomes and chloroplast genomes sampled in this study
Latin Name	mitogenomes		chloroplast genomes
	NC accessions	Size (bp)	NC accessions	Size (bp)
Prunus avium	MT975322.1	444582	MW167770.1	157887
Prunus conradinae	MZ231125.1	434334	MZ231124.1	157715
Prunus schneideriana	NC_065066.1	434334	NC_064106.1	157923
Prunus pedunculata	OQ 556854	405855	OR343251.1	157830
Prunus sibirica	NC_065234.1	510187	NC_068704.1	158172
Prunus yedoensis	NC_065235.1	456900	KU985054.1	157792
Prunus salicina	NC_065233.1	508005	NC_047442.1	157916
Prunus mume	NC_065232.1	535727	MN082674.1	158153
Prunus mira	NC_065231.1	429732	NC_040125.1	158153
Prunus kanzakura	NC_065230.1	422215	NC_065244.1	157914
Prunus armeniaca	NC_065228.1	510346	MH700954.1	158070
Fragaria nilgerrensis	OM763770.1	315210	NC_058806.1	155783
Fragaria iinumae	OM763769.1	329263	MW537854.1	155632
Fragaria orientalis	NC_057524.1	275143	NC_035501.1	147835
Rubus chingii	NC_065238.1	472138	NC_050296.1	155843
Fragaria vesca	NC_065239.1	312993	NC_015206.1	155691
Rosa rugosa	NC_065237.1	302,947	NC_044094.1	156999
Rosa chinensis	NC_065236.1	277763	NC_065867.1	156591
Malus sylvestris	NC_065226.1	396940	ON478186.1	159887
Malus sieversii	NC_065225.1	385869	NC_042192.1	160230
Malus baccata	NC_065224.1	400769	KX499859.1	160163
Geum urbanum	NC_065221.1	335549	NC_065240.1	156030
Photinia serratifolia	NC_065220.1	473561	MZ153171.1	160184
Potentilla anserina	ON478170.1	294682	ON478193.1	155121
Pyrus communis	ON478166.1	443525	ON478190.1	159903
Pyrus betulifolia	ON478165.1	432493	NC_065243.1	160119
Potentilla micrantha	NC_062588.1	422985	HG931056.1	154959
Sorbus torminalis	NC_052879.1	386758	NC_033975.1	160390
Sorbus aucuparia	NC_052880.1	384977	NC_052878.1	160108
Eriobotrya japonica	NC_045228.1	434980	NC_034639.1	159137
Torminalis glaberrima	MT610102.1	386758	KY457242.1	160390
Oryza sativa Japonica	NC_011033.1	490520	NC_001320.1	134525
Triticum aestivum cultivar Chinese Yumai	NC_036024.1	452526	NC_002762.1	134545

## Sheet: S2
Table S2 Dispersed repeats in P. pedunculata mitogenome
The repeat length of the first part	The starting site of the first part	Matching direction	The repeat length of the second part	The starting site of the second part	interval distance of repeats	E-value	Location
1257	210721	F	1257	340027	0	0	IGS(rpl10,sdh3);IGS(atp6,nad2)
894	271270	F	894	303873	0	0	atp1(partical:75.06%);nad7-exon5(partical:14.65%)
503	100280	F	503	334869	-3	3.85e-284	IGS(rps7,trnS-CGA);atp6
434	100349	F	434	334938	-2	1.99e-245	IGS(rps7,trnS-CGA);atp6
376	100407	F	376	334996	-1	2.21e-213	IGS(rps7,trnS-CGA);atp6
373	149618	P	373	266835	-2	7.81e-209	IGS(nad9,trnM-CAT-2);IGS(nad1,atp1)
324	100459	F	324	335048	0	3.97e-185	IGS(rps7,trnS-CGA);atp6
258	149733	P	258	266835	0	2.16e-145	IGS(nad9,trnM-CAT-2);IGS(nad1,atp1)
217	0	P	217	273112	-2	2.2e-115	atp4(partical:99.54%);IGS(atp1,sdh4)
203	66673	P	203	302909	-2	5.17e-107	IGS(rrn18,nad5);IGS(nad5,nad7)
190	66686	P	190	302909	-1	1.07e-101	IGS(rrn18,nad5);IGS(nad5,nad7)
177	100022	P	177	143724	-1	6.7e-94	IGS(rps7,trnS-CGA);IGS(nad9,trnM-CAT-2)
169	66707	P	169	302909	0	8.27e-92	IGS(rrn18,nad5);IGS(nad5,nad7)
166	100033	P	166	143724	0	5.3e-90	IGS(rps7,trnS-CGA);IGS(nad9,trnM-CAT-2)
162	39470	P	162	258138	-3	2.55e-80	nad1-exon5(partical:87.65%);IGS(atp9,nad1)
153	100253	F	153	334842	-3	5.62e-75	IGS(rps7,trnS-CGA);atp6
148	115076	P	148	234111	-3	5.2e-72	IGS(trnS-CGA,nad3);IGS(atp9,nad1)
137	150242	F	137	289978	-1	6.27e-70	IGS(nad9,trnM-CAT-2);IGS(rps3,cob)
143	115047	P	143	234145	-3	4.8e-69	IGS(trnS-CGA,nad3);IGS(atp9,nad1)
141	12997	P	141	276588	-3	7.36e-68	IGS(trnS-TGA,ccmFc);rps3-exon2
136	233534	F	136	269340	-2	5.04e-67	IGS(trnQ-TTG,atp9);IGS(nad1,atp1)
134	13010	P	134	276582	-2	7.83e-66	IGS(trnS-TGA,ccmFc);rps3-exon2(partical:97.01%)
133	66870	P	133	302587	-2	3.09e-65	IGS(rrn18,nad5);IGS(rpl5,nad5)
129	233764	F	129	301488	-1	3.87e-65	atp9;IGS(rpl5,nad5)
122	150257	F	122	289993	0	1.64e-63	IGS(nad9,trnM-CAT-2);IGS(rps3,cob)
122	114848	P	122	234365	-1	6e-61	IGS(trnS-CGA,nad3);IGS(atp9,nad1)
121	137044	F	121	316181	-1	2.38e-60	IGS(nad6,trnW-CCA);IGS(rps1,rps4)
126	149606	P	126	267094	-3	5.63e-59	IGS(nad9,trnM-CAT-2);IGS(nad1,atp1)
115	233555	F	115	269361	-1	9.26e-57	IGS(trnQ-TTG,atp9);IGS(nad1,atp1)
118	39514	P	118	258138	-2	2.61e-56	nad1-exon5(partical:83.05%);IGS(atp9,nad1)
107	155804	P	107	314148	0	1.76e-54	IGS(nad9,trnM-CAT-2);IGS(nad7,rps1)
112	100103	P	112	137029	-2	9.61e-53	IGS(rps7,trnS-CGA);nad6(partical:10.71%)
112	66021	P	112	303654	-3	1.06e-50	IGS(rrn18,nad5);IGS(nad5,nad7)
100	273377	P	100	405706	0	2.88e-50	IGS(atp1,sdh4);IGS(nad4L,atp4)
103	13041	P	103	276582	-1	1.39e-49	IGS(trnS-TGA,ccmFc);rps3-exon2(partical:96.12%)
94	218599	P	94	234741	-1	3.33e-44	sdh3(partical:28.72%);IGS(atp9,nad1)
96	38939	P	96	364839	-2	3.03e-43	nad1-intron2;IGS(trnE-TTC,trnH-GTG)
96	137045	F	96	143724	-2	3.03e-43	IGS(nad6,trnW-CCA);IGS(nad9,trnM-CAT-2)
98	99913	P	98	143912	-3	1.89e-42	IGS(rps7,trnS-CGA);IGS(nad9,trnM-CAT-2)
87	63055	P	87	296053	0	1.93e-42	IGS(rrn18,nad5);IGS(rps3,cob)
97	100103	P	97	316181	-3	7.35e-42	IGS(rps7,trnS-CGA);IGS(rps1,rps4)
96	143724	F	96	316182	-3	2.85e-41	IGS(nad9,trnM-CAT-2);IGS(rps1,rps4)
95	52428	F	95	280739	-3	1.1e-40	rrn18(partical:74.74%);IGS(rps3,cob)
84	89437	P	84	275709	0	1.24e-40	IGS(trnN-ATT,rps7);IGS(atp8,rps3)
79	218614	P	79	234741	0	1.27e-37	sdh3(partical:34.18%);IGS(atp9,nad1)
89	179299	P	89	268097	-3	3.71e-37	IGS(rrn26,trnT-TGT);IGS(nad1,atp1)
88	25210	P	88	65885	-3	1.43e-36	cox1;IGS(rrn18,nad5)
81	24559	F	81	28851	-1	1.93e-36	IGS(mttB,cox1);IGS(cox2,nad1)
81	74781	P	81	210391	-1	1.93e-36	IGS(trnK-TTT,ccmB);IGS(rpl10,sdh3)
80	38955	P	80	364839	-1	7.61e-36	nad1-intron2;IGS(trnE-TTC,trnH-GTG)
3,30,10-5

## Sheet: S3
Table S3 Distribution of SSRs in P. pedunculata mitogenome
SSR type	Repeats	Number of SSRs	Total
monomer	A/T	26	45
	C/G	19
dimer	AG/CT	2	5
	AT/AT	3
trimer	AAC/GTT	3	12
	AAG/CTT	5
	AAT/ATT	2
	AGC/CTG	2
tetramer	AAAC/GTTT	1	40
	AAAG/CTTT	7
	AAAT/ATTT	2
	AAGG/CCTT	3
	AAGT/ACTT	1
	AATC/ATTG	1
	AATG/ATTC	6
	AATT/AATT	1
	ACAG/CTGT	1
	ACAT/ATGT	1
	ACCG/CGGT	1
	ACTC/AGTG	2
	ACTG/AGTC	1
	AGAT/ATCT	3
	AGCG/CGCT	1
	AGCT/AGCT	2
	AGGG/CCCT	1
	ATCC/ATGG	2
	ATCG/ATCG	1
	CCCG/CGGG	2
pentamer	AAAGG/CCTTT	1	4
	AAAGT/ACTTT	1
	AATGT/ACATT	1
	ACTAG/AGTCT	1
hexamer	AAATCC/ATTTGG	1	6
	AACAAG/CTTGTT	1
	AGAGGG/CCCTCT	4

## Sheet: S4
Table S4 Microsatellite repeats in P. pedunculata mitogenome
SSR type	Structure of SSR Repeats	size	start	end	Location
p4	(GTAT)3	12	13859	13870	IGS(trnS-TGA,ccmFc)
p4	(GCCC)3	12	20721	20732	IGS(ccmFc,trnM-CAT)
p1	(A)10	10	23189	23198	IGS(trnM-CAT,mttB)
p4	(TCCA)3	12	27451	27462	IGS(cox1,cox2)
c	(GAGC)3gaagccttcaattttgtggctt(C)11	45	27922	27966	IGS(cox1,cox2)
p1	(C)13	13	28838	28850	IGS(cox2,nad1)
p1	(A)11	11	29277	29287	IGS(cox2,nad1)
p1	(T)10	10	35849	35858	nad1-exon4
p5	(CTAGT)3	15	38505	38519	nad1-intron2,matR(partical:93.33%)
p4	(AATG)3	12	39146	39157	nad1-intron2
p4	(AAGG)3	12	41213	41224	IGS(nad1,rrn5)
p3	(GTT)5	15	48392	48406	IGS(nad1,rrn5)
p4	(CGCC)3	12	50114	50125	IGS(rrn5,rrn18)
p1	(A)15	15	52748	52762	IGS(rrn18,nad5)
p1	(C)12	12	70290	70301	IGS(nad5,trnK-TTT)
p4	(TTGT)3	12	71407	71418	IGS(nad5,trnK-TTT)
p1	(C)10	10	73267	73276	IGS(nad5,trnK-TTT)
p4	(ACTC)3	12	74256	74267	IGS(trnK-TTT,ccmB)
p4	(TTCT)3	12	82662	82673	IGS(trnN-ATT,rps7)
p3	(TAT)4	12	85093	85104	IGS(trnN-ATT,rps7)
p1	(T)17	17	99780	99796	IGS(rps7,trnS-CGA)
p3	(GAA)4	12	105823	105834	IGS(rps7,trnS-CGA)
p4	(CTAG)3	12	112471	112482	IGS(rps7,trnS-CGA)
p4	(TTCA)3	12	119565	119576	IGS(trnS-GCT-2,nad1)
p4	(GCTA)3	12	125611	125622	IGS(trnS-GCT-2,nad1)
p1	(G)10	10	128722	128731	IGS(nad1,rps13)
p1	(A)10	10	129930	129939	IGS(rps13,trnP-TGG)
p5	(ATTAC)3	15	131182	131196	IGS(trnS-GCT-3,nad6)
p6	(CCTCTC)3	18	133991	134008	IGS(trnS-GCT-3,nad6)
p4	(AGTG)3	12	135914	135925	IGS(trnS-GCT-3,nad6)
p4	(TCTA)3	12	137326	137337	IGS(nad6,trnW-CCA)
p1	(A)10	10	142221	142230	IGS(trnW-CCA,trnP-TGG-2)
p4	(CTTA)3	12	142525	142536	IGS(trnP-TGG-2,nad9)
p1	(A)11	11	142709	142719	IGS(trnP-TGG-2,nad9)
p1	(A)21	21	149071	149091	IGS(nad9,trnM-CAT-2)
p6	(TTTGGA)3	18	151936	151953	IGS(nad9,trnM-CAT-2)
p6	(CCTCTC)3	18	159749	159766	IGS(nad9,trnM-CAT-2)
p4	(AGAC)3	12	160783	160794	IGS(nad9,trnM-CAT-2)
p3	(CTG)4	12	166970	166981	IGS(nad9,trnM-CAT-2)
p6	(CTTGTT)3	18	167703	167720	IGS(nad9,trnM-CAT-2)
p6	(CCTCTC)3	18	177510	177527	IGS(rrn26,trnT-TGT)
p4	(ATAG)3	12	192619	192630	IGS(rrn26,trnT-TGT)
p4	(TTTA)3	12	197731	197742	IGS(rrn26,trnT-TGT)
p3	(CTT)4	12	201586	201597	IGS(rrn26,trnT-TGT)
p3	(CTT)4	12	202996	203007	IGS(rrn26,trnT-TGT)
p3	(TAA)4	12	215455	215466	IGS(rpl10,sdh3)
p3	(GAA)5	15	217050	217064	IGS(rpl10,sdh3)
p1	(C)11	11	224282	224292	IGS(nad2,trnM-CAT-3)
p1	(C)10	10	224586	224595	IGS(trnM-CAT-3,trnG-GCC)
p4	(TTTA)3	12	225953	225964	IGS(trnM-CAT-3,trnG-GCC)
c	(C)11aaaaaaaaa(G)14	34	226731	226764	IGS(trnM-CAT-3,trnG-GCC)
p1	(C)10	10	227306	227315	IGS(trnM-CAT-3,trnG-GCC)
p4	(TCAT)3	12	230884	230895	IGS(trnG-GCC,trnQ-TTG)
p4	(AAGA)3	12	231119	231130	IGS(trnG-GCC,trnQ-TTG)
p1	(C)13	13	232602	232614	IGS(trnQ-TTG,atp9)
p6	(GGAGAG)3	18	235763	235780	IGS(atp9,nad1)
p2	(AG)7	14	237586	237599	IGS(atp9,nad1)
p4	(CTTT)3	12	240306	240317	IGS(atp9,nad1)
p4	(TCAT)3	12	250226	250237	IGS(atp9,nad1)
p1	(T)10	10	251356	251365	IGS(atp9,nad1)
p1	(G)11	11	253121	253131	IGS(atp9,nad1)
p1	(T)12	12	253900	253911	IGS(atp9,nad1)
p4	(AAGA)5	20	256429	256448	IGS(atp9,nad1)
c	(AT)9tagcttgatttttatgcaaaaaggacaaaacgggattggatttccactcat(AAGG)3	81	263117	263197	IGS(atp9,nad1)
p1	(A)12	12	266721	266732	IGS(nad1,atp1)
p3	(CAA)4	12	267745	267756	IGS(nad1,atp1)
p4	(AATG)3	12	267999	268010	IGS(nad1,atp1)
p1	(T)11	11	270251	270261	IGS(nad1,atp1)
p1	(A)12	12	276433	276444	IGS(atp8,rps3)
p4	(AATG)3	12	278019	278030	rps3-exon2
p1	(G)11	11	278706	278716	rps3-intron1
p5	(TTTAC)3	15	280004	280018	IGS(rps3,cob)
p2	(TA)9	18	280993	281010	IGS(rps3,cob)
p1	(A)12	12	282003	282014	IGS(rps3,cob)
p1	(A)10	10	284998	285007	IGS(rps3,cob)
p4	(CTTT)3	12	287209	287220	IGS(rps3,cob)
p4	(ATAG)4	16	289484	289499	IGS(rps3,cob)
p1	(C)11	11	297702	297712	IGS(rps3,cob)
p2	(TA)9	18	305419	305436	nad7-intron4
p1	(C)14	14	307079	307092	nad7-intron3
p4	(GGTC)3	12	310567	310578	nad7-intron1
p3	(GAA)4	12	315795	315806	rps1
p3	(CAA)4	12	320046	320057	IGS(rps4,trnY-GTA)
p1	(C)13	13	322552	322564	IGS(rps4,trnY-GTA)
p1	(T)10	10	347998	348007	nad2-intron2
p1	(A)10	10	348282	348291	nad2-intron2
p1	(G)10	10	348526	348535	nad2-intron2
p4	(CATC)3	12	351344	351355	IGS(trnY-GTA-2,trnN-GTT)
p4	(ATCG)3	12	352526	352537	IGS(trnN-GTT,trnC-GCA)
p4	(GTCA)3	12	353260	353271	IGS(trnN-GTT,trnC-GCA)
p1	(A)12	12	354825	354836	IGS(trnC-GCA,trnC-GCA-2)
p1	(A)10	10	356701	356710	IGS(trnC-GCA,trnC-GCA-2)
p3	(GCT)4	12	359224	359235	IGS(trnC-GCA-2,ccmFn)
p1	(A)12	12	362209	362220	IGS(ccmFn,trnE-TTC)
p4	(GGGA)3	12	362666	362677	IGS(ccmFn,trnE-TTC)
p4	(TTAA)3	12	363524	363535	IGS(trnE-TTC,trnH-GTG)
p1	(G)10	10	364208	364217	IGS(trnE-TTC,trnH-GTG)
p4	(AAGA)3	12	364512	364523	IGS(trnE-TTC,trnH-GTG)
c	(T)12(G)13	25	368220	368244	IGS(trnH-GTG,nad4)
p2	(TC)8	16	380368	380383	nad4-intron1
p1	(A)13	13	382325	382337	IGS(nad4,trnD-GTC)
p1	(T)12	12	383719	383730	IGS(nad4,trnD-GTC)
p1	(A)11	11	388553	388563	IGS(trnD-GTC,nad5)
p1	(T)11	11	390483	390493	IGS(trnD-GTC,nad5)
p4	(TTCT)3	12	394407	394418	IGS(nad5,nad4L)
p4	(ATCA)3	12	395007	395018	IGS(nad5,nad4L)
p5	(TCCTT)3	15	395391	395405	IGS(nad5,nad4L)
p4	(GGAA)3	12	403493	403504	IGS(nad5,nad4L)
1-10 2-6 3-4 4-3 5-3 6-3

## Sheet: S5
Table S5 Distribution of tandem repeats in P. pedunculata mitogenome
No.	Size	Copy Number	Percent Matches	Start	End	Location	Repeat Sequence
1	20	2	100	58925	58963	IGS(rrn18,nad5)	TCCTTAGCACAAGCGCTAAC
2	51	1.9	89	104952	105048	IGS(rps7,trnS-CGA)	GGAATCTCAAGCCAAGGAATCGAATTTCAGCGAAGGAATCTCAAGCCGCAG
3	19	2	90	105004	105042	IGS(rps7,trnS-CGA)	GCAGTAACACCAAAGGGTT
4	21	2.9	84	110633	110692	IGS(rps7,trnS-CGA)	CTAAGAAAGACGAAAAGATAC
5	19	2	94	116802	116839	IGS(rps12,trnS-GCT-2)	GCAGTAACACCAAAGGGTT
6	14	1.9	100	120552	120578	IGS(trnS-GCT-2,nad1)	TTAGAACGCTTTCA
7	18	3.2	80	121783	121840	IGS(trnS-GCT-2,nad1)	GACTATGAAACAGATCGC
8	18	2.4	81	173946	173988	rrn26	GACTATGAAACAGATCGC
9	17	2.4	84	215289	215329	IGS(rpl10,sdh3)	ATAACTCCCTAAACTGCT
10	14	2	100	240960	240987	IGS(atp9,nad1)	TACATATTCGAGAA
11	39	2	95	263877	263955	IGS(atp9,nad1)	AATATCATGATCGAGTCGACCAGGCCAGATCATGAGTGA
12	18	2.6	82	287426	287468	IGS(rps3,cob)	GATCGACTGTGCGCAT
13	21	4	100	292741	292824	IGS(rps3,cob)	TTCTTGAGAGAGAAGCCTATG
14	17	2.1	94	333175	333209	IGS(trnY-GTA,atp6)	ATAGGACGAGTCACTTC
15	22	2	87	403287	403332	IGS(nad5,nad4L)	AGCGCATTCTAGCAAAGAGAAGA

## Sheet: S6
Table S6 RSCU in PCGs of P. pedunculata mitogenome and Codon usage
AminoAcid	Symbol	Codon	No.	RSCU
*	Ter	UAG	6	0.6
*	Ter	UGA	9	0.9
*	Ter	UAA	15	1.5
A	Ala	GCG	72	0.4528
A	Ala	GCC	156	0.9811
A	Ala	GCA	160	1.0063
A	Ala	GCU	248	1.5597
C	Cys	UGC	52	0.7172
C	Cys	UGU	93	1.2828
D	Asp	GAC	104	0.6361
D	Asp	GAU	223	1.3639
E	Glu	GAG	139	0.6572
E	Glu	GAA	284	1.3428
F	Phe	UUC	287	0.8817
F	Phe	UUU	364	1.1183
G	Gly	GGC	93	0.5439
G	Gly	GGG	122	0.7135
G	Gly	GGU	223	1.3041
G	Gly	GGA	246	1.4386
H	His	CAC	64	0.5079
H	His	CAU	188	1.4921
I	Ile	AUA	211	0.7952
I	Ile	AUC	227	0.8555
I	Ile	AUU	358	1.3492
K	Lys	AAG	151	0.7784
K	Lys	AAA	237	1.2216
L	Leu	CUG	98	0.5516
L	Leu	CUC	104	0.5854
L	Leu	CUA	168	0.9456
L	Leu	UUG	203	1.1426
L	Leu	CUU	221	1.2439
L	Leu	UUA	272	1.531
M	Met	AUG	271	1
N	Asn	AAC	110	0.6687
N	Asn	AAU	219	1.3313
P	Pro	CCG	87	0.6293
P	Pro	CCC	112	0.8101
P	Pro	CCA	160	1.1573
P	Pro	CCU	194	1.4033
Q	Gln	CAG	71	0.4931
Q	Gln	CAA	217	1.5069
R	Arg	CGC	71	0.6544
R	Arg	CGG	79	0.7281
R	Arg	AGG	87	0.8018
R	Arg	CGU	127	1.1705
R	Arg	CGA	138	1.2719
R	Arg	AGA	149	1.3733
S	Ser	AGC	93	0.6221
S	Ser	UCG	130	0.8696
S	Ser	UCC	144	0.9632
S	Ser	AGU	160	1.0702
S	Ser	UCA	175	1.1706
S	Ser	UCU	195	1.3043
T	Thr	ACG	74	0.5815
T	Thr	ACA	123	0.9666
T	Thr	ACC	140	1.1002
T	Thr	ACU	172	1.3517
V	Val	GUC	118	0.7375
V	Val	GUG	146	0.9125
V	Val	GUU	185	1.1562
V	Val	GUA	191	1.1938
W	Trp	UGG	146	1
Y	Tyr	UAC	70	0.4531
Y	Tyr	UAU	239	1.5469

## Sheet: S7
Table S7 Start codon and stop codon of core genes of the P. pedunculata mitogenome
genes	start codon	stop codon
atp4	ATG	TAG
ccmC	ATG	TGA
ccmFc	ATG	CGA
mttB	ATG	TAG
cox1	ATG	TAA
cox2	ATG	TAA
nad1	ACG	TAA
matR	ATG	TAG
nad5	ATG	TAA
ccmB	ATG	TGA
rps7	ATG	TAA
nad3	ATG	TAA
rps12	ATG	TGA
rps13	ATG	TGA
nad6	ATG	TAA
nad9	ATG	TAA
rpl10	ATG	TAA
sdh3	ATG	TGA
nad2	ATG	TAA
atp9	ATG	CGA
atp1	ATG	TGA
sdh4	ATG	CGA
cox3	ATG	TGA
atp8	ATG	TAA
rps3	ATG	TAA
cob	ATG	TGA
rpl5	ATG	TAA
nad7	ATG	TAG
rps1	ATG	TAG
rps4	ATG	TAA
atp6	ATG	CAA
ccmFn	ATG	TAG
nad4	ATG	TGA
nad4L	ATG	TAA

## Sheet: S8
Table S8 The pairwise Ka/Ks values among the 32 species
	atp1	atp4	atp6	atp8	atp9	ccmB	ccmC	ccmFc	ccmFn	cob	cox2	cox3	mttB	nad2	nad3	nad4	nad5	nad6	nad9	rps13
T. glaberrima	0.178959	0.489424	0.642975	0.281657	0	NA	0.865079	0.514807	0.966787	0.222958	0.171482	0.228719	0.174091	0.264037	0.115717	0.564412	0.268951	0.174121	0	0.422801
P.avium	0.282731	0.511826	0.389575	NA	NA	NA	NA	0.518433	0.267984	0.73321	NA	0.259703	NA	0	0	NA	0.717819	0.238351	NA	NA
P. conradinae	0.325493	0.511826	0.389575	NA	NA	NA	NA	0.19446	0.267984	0.236398	NA	NA	NA	0	0	NA	NA	0	NA	NA
O. sativa	0.136088	0.505153	0.414208	0.442872	0.235319	0.738237	0.408693	0.528207	0.843768	0.281795	0.425167	0.355124	0.679202	0.803599	0.382588	0.509454	0.25826	0.436774	0.326979	0.337794
T. aestivum	0.111228	0.558658	0.453459	0.463122	0.198328	0.776976	0.463681	0.73368	0.656981	0.29533	0.439918	0.385084	0.835975	0.326417	0.227157	0.398914	0.262096	0.442338	0.291935	0.446976
E. japonica	0.171627	0.489424	0.643423	0.281657	0	NA	0.409485	0.569705	0.846764	0.252291	0.171482	0.228719	0.303674	0.0933987	0.115717	0.564412	0.153525	0.174121	0	0.422801
S.torminalis	0.178959	0.489424	0.642975	0.281657	0	NA	0.865079	0.514807	0.966787	0.222958	0.171482	0.228719	0.174091	0.264037	0.115717	0.564412	0.268951	0.174121	0	0.422801
S. aucuparia	0.200446	0.388805	0.595674	0.281657	0	NA	0.773465	0.576946	0.966787	0.285564	0.161723	0.228719	0.217755	0.264037	0.115717	0.564412	0.1774	0.174121	0	0.422801
F. orientalis	0.149638	0.418717	0.248744	0.549278	0.087258	NA	0.75176	0.787316	0.754108	0.433532	0.129599	0.0794435	0.196277	0.0728164	0	0.237299	0.0986344	0.173447	0.055601	0.18618
P. micrantha	0.119019	0.421818	0.290343	0.443528	0	NA	0.866459	0.559678	0.708116	0.332501	0.154827	0.137041	0.238096	0.129625	0.229129	0.237299	0.0856635	0.143394	0.055601	0.18618
P. schneideriana	0.325493	0.511826	0.389575	NA	NA	NA	NA	0.19446	0.267984	0.236398	NA	NA	NA	0	0	NA	NA	0	NA	NA
P.serratifolia	0.171627	0.489424	0.72823	0.281657	0	NA	0.773465	0.569705	0.668755	0.285564	0.171482	0.228719	0.303674	0.264037	0.115717	0.564412	0.268951	0.174121	0	0.422801
G. urbanum	0.136768	0.467873	0.293393	0.465087	0.111329	NA	0.616937	0.466317	0.663635	0.450458	0.134717	0.0494326	0.414022	0.202526	0.285385	0.352561	0.11036	0.147918	0.113102	0.312603
M. baccata	0.186166	0.511867	0.54418	0.281657	0	NA	0.773465	0.506829	0.667031	0.208525	0.171482	0.228719	0.303674	0.162405	0.115717	0.564412	0.268951	0.174121	0	0.422801
M. sieversii	0.186166	0.511867	0.590753	0.281657	0	NA	0.773465	0.506829	0.667031	0.208525	0.171482	0.228719	0.303674	0.0613767	0.115717	0.564412	0.125189	0.174121	0	0.422801
M. sylvestris	0.186166	0.511867	0.590753	0.281657	0	NA	0.773465	0.506829	0.667031	0.208525	0.171482	0.228719	0.303674	0.0613767	0.115717	0.564412	0.125189	0.174121	0	0.422801
P. armeniaca	0	NA	0.44281	NA	NA	NA	0	NA	0.337894	0	NA	NA	NA	0	0	0.124722	0	0	NA	NA
P. kanzakura	0.0895736	0.511826	0.373548	0	NA	NA	NA	0.107511	0.267984	0.236398	NA	NA	NA	0.99014	0	NA	0.510448	0	NA	NA
P. mira	0	NA	0.355951	NA	NA	NA	NA	NA	0.537363	0	NA	NA	NA	NA	0	NA	0.39043	0	NA	NA
P. mume	0.146587	NA	0.44281	NA	NA	NA	0	NA	0	0	0.325742	NA	NA	0.37253	0	0.124722	0.39043	NA	NA	NA
P. salicina	0.303978	NA	0.44281	0	NA	NA	0	NA	0	0	NA	NA	NA	NA	0	NA	0.214974	0	NA	NA
P. sibirica	0	NA	0.44281	NA	NA	NA	0	NA	0.337894	0	NA	NA	NA	0.257859	0	0.124722	0.185302	0	NA	NA
P.yedoensis	0.0895736	0.232057	0.373548	NA	NA	NA	NA	0.107511	0.267984	0.236398	NA	0.323256	NA	0.99014	0	NA	0.500168	0	NA	NA
R.chinensis	0.17765	0.515911	0.364918	0.46461	0.142115	0.710793	0.789037	0.615194	1.12327	0.686133	0.200408	0.149471	0.37057	0.0989315	0	0.265633	0.129588	0.147918	0.0800691	0.0982433
R.rugosa	0.20567	0.515911	0.34312	0.446985	0.0987128	0.443969	0.789037	0.676854	1.05751	0.403807	0.149337	0.149471	0.37057	0.136932	0	0.265633	0.176003	0.165373	0.098938	0.0982433
F.vesca	0.149638	0.480418	0.25767	0.559199	0.087258	NA	0.75176	0.787316	0.80263	0.645243	0.129599	0.117131	0.196277	0.0727303	0	0.214212	0.0986344	0.173447	0.0525837	0.18618
F. iinumae	0.132328	0.363034	0.238629	0.514662	0.0607159	NA	0.652529	0.682395	0.83921	0.351609	0.222082	0.0794435	0.196277	0.0683292	0	0.237299	0.0893161	0.14811	0.055601	0.0982433
F. nilgerrensis	0.14549	0.410405	0.238629	0.559199	0.087258	NA	0.675803	0.778976	0.828305	0.291996	0.129599	0.0794435	0.196277	0.0727303	0	0.272461	0.113451	0.173447	0.055601	0.18618
P. betulifolia	0.178959	0.611897	0.598067	0.281657	0	NA	0.773465	0.578343	0.846764	0.252291	0.171482	0.228719	0.303674	0.0613767	0.115717	0.564412	0.125189	0.174121	0	0.422801
P.communis	0.221888	0.572833	0.574576	0.281657	0	NA	0.687135	0.578343	0.846764	0.252291	0.171482	0.228719	0.303674	0.0613767	0.115717	0.452211	0.125189	0.174121	0	0.422801
P. anserina	0.140645	0.340144	0.301511	0.426916	0.0788219	0.80273	1.02956	0.588988	0.769113	0.416903	0.331575	0.159836	0.377634	0.151905	0.903148	0.212795	0.118533	0.142475	0.055601	0.590934
R. chingii	0.129134	0.694636	0.159597	0.439979	0	NA	0.825506	0.535233	0.861387	0.346176	0.129276	0.164719	0.334356	0.158806	0	0.406212	0.163181	0.179322	0.134884	0.18618
The P. pedunculata as a reference
The empty cells mean the Ka/Ks values were equal to 0 or non-existent.

## Sheet: S9
Table S9 RNA editing sites in the mitogenome of P. pedunculata
Gene Name	Editing position in Genome	Editing position in Gene	Editing position in Codon	Editing type	Codon Change	Amino Acid Change	Coverage Depth	Editing Efficiency
atp1	270877	1064	2	C->T	TCG->TTG	S->L	49	0.979592
atp1	270763	1178	2	C->T	TCA->TTA	S->L	104	0.980769
atp1	270725	1216	1	C->T	CTT->TTT	L->F	103	0.961165
atp1	270649	1292	2	C->T	CCG->CTG	P->L	70	0.985714
atp1	270623	1318	1	C->T	CCA->TCA	P->S	87	0.149425
atp1	270526	1415	2	C->T	CCA->CTA	P->L	125	0.952
atp1	270451	1490	2	C->T	CCA->CTA	P->L	120	0.933333
atp4	227	227	2	C->T	CCC->CTC	P->L	11	0.909091
atp4	248	248	2	C->T	CCT->CTT	P->L	11	1
atp4	251	251	2	C->T	CCG->CTG	P->L	12	1
atp4	395	395	2	C->T	TCA->TTA	S->L	32	0.84375
atp4	407	407	2	C->T	CCA->CTA	P->L	33	0.757576
atp4	468	468	3	C->T	TTC->TTT	F->F	36	0.194444
atp8	275552	128	2	T->A	CTA->CAA	L->Q	98	0.183673
atp8	275534	146	2	C->T	TCA->TTA	S->L	97	0.278351
atp8	275513	167	2	G->A	CGG->CAG	R->Q	88	0.113636
atp8	275498	182	2	A->G	AAC->AGC	N->S	91	1
atp8	275228	452	2	C->T	CCA->CTA	P->L	7	1
atp9	233927	20	2	C->T	TCA->TTA	S->L	82	0.95122
atp9	233897	50	2	C->T	TCA->TTA	S->L	90	0.988889
atp9	233813	134	2	C->T	TCA->TTA	S->L	175	0.92
atp9	233765	182	2	C->T	TCG->TTG	S->L	239	0.970711
atp9	233756	191	2	C->T	CCA->CTA	P->L	238	0.928571
atp9	233742	205	1	C->T	CTG->TTG	L->L	266	0.913534
atp9	233735	212	2	C->T	TCA->TTA	S->L	265	0.950943
atp9	233732	215	2	C->T	TCC->TTC	S->F	267	0.970037
atp9	233724	223	1	C->T	CGA->TGA	R->*	273	0.96337
ccmFn	360908	958	1	C->T	CGC->TGC	R->C	8	0.875
ccmFn	361226	1276	1	C->T	CGG->TGG	R->W	5	1
ccmFn	361254	1304	2	C->T	CCA->CTA	P->L	7	0.857143
cob	299305	53	2	C->T	ACA->ATA	T->I	6	1
cob	299240	118	1	C->T	CCG->TCG	P->S	6	1
cob	298951	407	2	C->T	ACA->ATA	T->I	6	1
cob	298790	568	1	C->T	CAT->TAT	H->Y	6	1
cob	298505	853	1	C->T	CAT->TAT	H->Y	7	0.857143
cob	298450	908	2	C->T	CCA->CTA	P->L	7	0.857143
cob	298376	982	1	C->T	CAC->TAC	H->Y	12	0.666667
cob	298234	1124	2	C->T	CCG->CTG	P->L	9	0.777778
cox1	26249	18	3	C->T	TTC->TTT	F->F	17	0.705882
cox1	26034	233	2	C->T	TCT->TTT	S->F	9	0.888889
cox1	26022	245	2	C->T	TCT->TTT	S->F	10	0.9
cox1	25824	443	2	C->T	TCT->TTT	S->F	12	0.916667
cox1	25761	506	2	C->T	TCC->TTC	S->F	15	0.933333
cox1	25725	542	2	C->T	TCA->TTA	S->L	15	0.933333
cox1	25608	659	2	C->T	TCT->TTT	S->F	16	0.875
cox1	25561	706	1	C->T	CGG->TGG	R->W	13	0.923077
cox1	25530	737	2	C->T	CCC->CTC	P->L	13	1
cox1	25515	752	2	C->T	TCC->TTC	S->F	13	1
cox1	25431	836	2	C->T	ACA->ATA	T->I	11	1
cox1	25090	1177	1	C->T	CAC->TAC	H->Y	11	0.818182
cox1	24874	1393	1	C->T	CGT->TGT	R->C	16	1
cox1	24871	1396	1	C->T	CGT->TGT	R->C	15	1
cox1	24843	1424	2	C->T	TCA->TTA	S->L	19	0.947368
cox2	28671	138	3	C->T	CTC->CTT	L->L	76	0.434211
cox2	28648	161	2	C->T	TCA->TTA	S->L	81	0.851852
cox2	28646	163	1	C->T	CGG->TGG	R->W	81	0.839506
cox2	28556	253	1	C->T	CGG->TGG	R->W	99	0.919192
cox2	28455	354	3	C->T	ATC->ATT	I->I	93	0.526882
cox2	28430	379	1	C->T	CGG->TGG	R->W	98	0.908163
cox2	28366	443	2	C->T	ACG->ATG	T->M	118	0.90678
cox2	28333	476	2	C->T	TCA->TTA	S->L	87	0.908046
cox2	28265	544	1	C->T	CCT->TCT	P->S	95	0.936842
cox2	28252	557	2	C->T	CCT->CTT	P->L	92	0.923913
cox2	28228	581	2	C->T	TCA->TTA	S->L	89	0.932584
cox2	28177	632	2	C->T	TCG->TTG	S->L	133	0.93985
cox2	28088	721	1	C->T	CCT->TCT	P->S	119	0.932773
cox2	28067	742	1	C->T	CGG->TGG	R->W	97	0.938144
cox3	273941	659	2	T->C	ATA->ACA	I->T	29	0.758621
cox3	273930	670	1	C->T	CGC->TGC	R->C	29	0.758621
cox3	273879	721	1	G->C	GCT->CCT	A->P	30	0.666667
cox3	273846	754	1	C->T	CGG->TGG	R->W	9	1
cox3	273836	764	2	C->T	CCA->CTA	P->L	9	0.777778
matR	36593	43	1	C->T	CCC->TCC	P->S	102	0.990196
matR	36743	193	1	C->T	CCA->TCA	P->S	112	0.919643
matR	36786	236	2	C->T	CCC->CTC	P->L	105	0.980952
matR	36876	326	2	C->T	CCA->CTA	P->L	44	0.727273
matR	36963	413	2	C->T	TCG->TTG	S->L	57	0.964912
matR	37537	987	3	C->T	TTC->TTT	F->F	67	0.19403
matR	37614	1064	2	C->T	CCC->CTC	P->L	50	0.92
matR	37615	1065	3	C->T	CCC->CCT	P->P	50	0.46
matR	38095	1545	3	C->T	CCC->CCT	P->P	39	0.794872
matR	38229	1679	2	C->T	TCC->TTC	S->F	54	0.944444
matR	38250	1700	2	C->T	CCT->CTT	P->L	51	0.941176
matR	38270	1720	1	C->T	CGC->TGC	R->C	51	0.901961
matR	38284	1734	3	C->T	TAC->TAT	Y->Y	55	0.927273
matR	38306	1756	1	C->T	CAC->TAC	H->Y	61	0.885246
matR	38376	1826	2	C->T	CCA->CTA	P->L	56	0.892857
matR	38394	1844	2	C->T	TCA->TTA	S->L	54	0.925926
nad1	264183	215	2	C->T	TCC->TTC	S->F	8	1
nad1	264233	265	1	C->T	CGG->TGG	R->W	7	0.857143
nad1	126950	536	2	C->T	TCC->TTC	S->F	6	0.833333
nad1	39358	725	2	C->T	CCA->CTA	P->L	26	0.884615
nad1	39367	734	2	C->T	TCG->TTG	S->L	26	0.884615
nad1	39373	740	2	C->T	TCT->TTT	S->F	27	0.777778
nad1	39376	743	2	C->T	CCA->CTA	P->L	27	0.777778
nad1	39388	755	2	C->T	CCG->CTG	P->L	31	0.290323
nad1	39463	830	2	C->T	CCG->CTG	P->L	33	0.69697
nad1	39531	898	1	C->T	CGG->TGG	R->W	36	0.861111
nad1	39561	928	1	C->T	CGG->TGG	R->W	34	0.852941
nad1	39570	937	1	C->T	CCC->TCC	P->S	34	0.852941
nad1	39586	953	2	C->T	TCA->TTA	S->L	34	0.794118
nad2	347498	788	2	C->T	TCT->TTT	S->F	7	0.857143
nad2	347324	962	2	C->T	ACA->ATA	T->I	8	0.75
nad2	347159	1127	2	C->T	TCG->TTG	S->L	7	0.857143
nad2	347040	1246	1	C->T	CCA->TCA	P->S	8	0.875
nad2	347010	1276	1	C->T	CGT->TGT	R->C	7	0.857143
nad2	345479	1298	2	C->T	GCG->GTG	A->V	11	0.818182
nad2	345377	1400	2	C->T	TCA->TTA	S->L	11	0.636364
nad2	345374	1403	2	C->T	TCC->TTC	S->F	11	0.727273
nad2	345369	1408	1	C->T	CCA->TCA	P->S	11	0.818182
nad2	345368	1409	2	C->T	CCA->CTA	P->L	11	0.818182
nad2	345320	1457	2	C->T	TCA->TTA	S->L	11	0.818182
nad3	115336	5	2	C->T	TCA->TTA	S->L	10	0.9
nad3	115374	43	1	C->T	CCG->TCG	P->S	10	0.8
nad3	115375	44	2	C->T	CCG->CTG	P->L	10	0.9
nad3	115392	61	1	C->T	CCA->TCA	P->S	13	0.538462
nad3	115393	62	2	C->T	CCA->CTA	P->L	13	0.692308
nad3	115411	80	2	C->T	CCA->CTA	P->L	13	0.923077
nad3	115539	208	1	C->T	CTT->TTT	L->F	18	0.722222
nad3	115546	215	2	C->T	CCG->CTG	P->L	18	0.611111
nad3	115561	230	2	C->T	TCC->TTC	S->F	17	0.764706
nad3	115578	247	1	C->T	CCT->TCT	P->S	20	0.75
nad3	115597	266	2	C->T	CCG->CTG	P->L	19	0.842105
nad3	115606	275	2	C->T	TCT->TTT	S->F	18	0.944444
nad3	115648	317	2	C->T	TCT->TTT	S->F	17	0.705882
nad3	115675	344	2	C->T	TCG->TTG	S->L	13	0.769231
nad3	115680	349	1	C->T	CGG->TGG	R->W	13	0.692308
nad4	381729	74	2	C->T	ACT->ATT	T->I	15	0.666667
nad4	381726	77	2	C->T	CCT->CTT	P->L	15	0.666667
nad4	381606	197	2	C->T	TCT->TTT	S->F	12	0.666667
nad4	381435	368	2	C->T	TCT->TTT	S->F	11	0.545455
nad4	381427	376	1	C->T	CGT->TGT	R->C	11	0.727273
nad4	381367	436	1	C->T	CCC->TCC	P->S	10	0.6
nad4	379756	608	2	C->T	TCA->TTA	S->L	10	0.7
nad4	379705	659	2	C->T	TCT->TTT	S->F	15	0.933333
nad4	379597	767	2	C->T	CCT->CTT	P->L	20	0.9
nad4	379580	784	1	C->T	CAC->TAC	H->Y	20	0.85
nad4	379528	836	2	C->T	TCC->TTC	S->F	14	0.785714
nad4	379508	856	1	C->T	CCA->TCA	P->S	12	0.75
nad4	379507	857	2	C->T	CCA->CTA	P->L	12	0.75
nad4	379468	896	2	C->T	TCA->TTA	S->L	9	0.666667
nad4	376132	1006	1	C->T	CTA->TTA	L->L	14	0.857143
nad4	376128	1010	2	C->T	CCG->CTG	P->L	14	0.857143
nad4	376105	1033	1	C->T	CCT->TCT	P->S	17	0.941176
nad4	376029	1109	2	C->T	TCA->TTA	S->L	20	0.9
nad4	376009	1129	1	C->T	CTC->TTC	L->F	21	0.761905
nad4	375996	1142	2	C->T	TCC->TTC	S->F	20	0.85
nad4	375990	1148	2	C->T	TCT->TTT	S->F	19	0.894737
nad4	375987	1151	2	C->T	TCC->TTC	S->F	19	0.842105
nad4	375966	1172	2	C->T	TCA->TTA	S->L	15	0.866667
nad4	375783	1355	2	C->T	CCA->CTA	P->L	6	1
nad4	375765	1373	2	C->T	TCC->TTC	S->F	7	0.857143
nad4	373286	1405	1	C->T	CGG->TGG	R->W	19	0.789474
nad4	373274	1417	1	C->T	CAC->TAC	H->Y	19	0.736842
nad4	373258	1433	2	C->T	CCG->CTG	P->L	18	0.944444
nad5	67294	155	2	C->T	CCG->CTG	P->L	20	0.75
nad5	68526	539	2	C->T	CCT->CTT	P->L	8	0.875
nad5	68535	548	2	C->T	TCG->TTG	S->L	9	0.777778
nad5	68540	553	1	C->T	CGT->TGT	R->C	9	0.888889
nad5	68585	598	1	C->T	CGT->TGT	R->C	9	0.888889
nad5	68595	608	2	C->T	GCC->GTC	A->V	9	0.777778
nad5	68616	629	2	C->T	TCT->TTT	S->F	7	0.857143
nad5	68712	725	2	C->T	TCA->TTA	S->L	5	1
nad5	68751	764	2	C->T	TCG->TTG	S->L	8	0.875
nad5	68822	835	1	C->T	CCA->TCA	P->S	7	1
nad5	68850	863	2	C->T	TCT->TTT	S->F	8	0.875
nad5	68862	875	2	C->T	ACG->ATG	T->M	6	0.833333
nad5	69387	1400	2	C->T	TCA->TTA	S->L	12	0.833333
nad5	391454	1490	2	C->T	CCC->CTC	P->L	72	0.916667
nad5	391514	1550	2	C->T	ACC->ATC	T->I	63	0.952381
nad5	391532	1568	2	C->T	CCG->CTG	P->L	62	0.645161
nad5	391544	1580	2	C->T	TCA->TTA	S->L	61	0.606557
nad5	391553	1589	2	C->T	TCT->TTT	S->F	61	0.47541
nad5	391574	1610	2	C->T	CCC->CTC	P->L	61	0.836066
nad5	392799	1916	2	C->T	TCT->TTT	S->F	79	0.721519
nad5	392801	1918	1	C->T	CGT->TGT	R->C	85	0.588235
nad5	392841	1958	2	C->T	TCG->TTG	S->L	94	0.734043
nad6	136988	53	2	C->T	GCA->GTA	A->V	6	0.833333
nad6	136880	161	2	C->T	CCA->CTA	P->L	5	1
nad6	136872	169	1	C->T	CAT->TAT	H->Y	5	1
nad6	136850	191	2	C->T	TCA->TTA	S->L	7	1
nad6	136752	289	1	C->T	CTT->TTT	L->F	13	0.692308
nad6	136578	463	1	C->T	CCT->TCT	P->S	62	0.177419
nad7	310926	19	1	C->T	CAA->TAA	Q->*	50	0.8
nad7	310907	38	2	T->C	TTG->TCG	L->S	72	0.583333
nad7	310906	39	3	G->A	TTG->TTA	L->L	71	0.591549
nad7	310901	44	2	C->A	TCC->TAC	S->Y	52	0.980769
nad7	310889	56	2	A->T	CAT->CTT	H->L	52	0.846154
nad7	310886	59	2	C->T	CCT->CTT	P->L	52	0.826923
nad7	310868	77	2	C->T	TCA->TTA	S->L	53	0.132075
nad7	310865	80	2	G->T	CGA->CTA	R->L	18	0.5
nad7	310860	85	1	G->C	GTA->CTA	V->L	18	0.5
nad7	310850	95	2	T->C	ATG->ACG	M->T	17	0.529412
nad7	310846	99	3	C->T	AAC->AAT	N->N	18	0.5
nad7	310830	115	1	C->T	CGT->TGT	R->C	18	0.611111
nad7	310825	120	3	G->A	GCG->GCA	A->A	17	0.352941
nad7	309838	200	2	C->T	TCT->TTT	S->F	6	1
nad7	309829	209	2	C->T	TCA->TTA	S->L	11	0.818182
nad7	308498	244	1	C->T	CAT->TAT	H->Y	9	0.777778
nad7	308426	316	1	C->T	CGT->TGT	R->C	8	1
nad7	308407	335	2	C->T	TCA->TTA	S->L	10	0.8
nad7	308398	344	2	C->T	TCA->TTA	S->L	10	0.8
nad7	308359	383	2	C->T	TCA->TTA	S->L	11	0.909091
nad7	308209	533	2	C->T	TCC->TTC	S->F	19	0.789474
nad7	308164	578	2	C->T	TCA->TTA	S->L	13	1
nad7	306962	724	1	C->T	CAT->TAT	H->Y	9	0.888889
nad7	306952	734	2	C->T	TCG->TTG	S->L	8	0.75
nad7	306947	739	1	C->T	CCT->TCT	P->S	9	0.777778
nad7	306946	740	2	C->T	CCT->CTT	P->L	9	0.777778
nad7	306917	769	1	C->T	CGC->TGC	R->C	13	0.769231
nad7	304877	944	2	C->T	CCT->CTT	P->L	46	0.847826
nad7	304771	1050	3	C->T	CCC->CCT	P->P	54	0.777778
nad7	304764	1057	1	C->T	CGT->TGT	R->C	53	0.90566
nad7	304742	1079	2	C->T	TCT->TTT	S->F	52	0.846154
nad7	304718	1103	2	C->T	TCT->TTT	S->F	48	0.895833
nad7	304697	1124	2	C->T	CCA->CTA	P->L	50	0.86
nad7	304655	1166	2	C->T	TCT->TTT	S->F	46	0.891304
rpl5	301339	7	1	C->T	CCA->TCA	P->S	32	0.65625
rpl5	301311	35	2	C->T	TCA->TTA	S->L	32	0.90625
rpl5	301299	47	2	C->T	CCG->CTG	P->L	31	0.83871
rpl5	301282	64	1	C->T	CAC->TAC	H->Y	31	0.83871
rpl5	301254	92	2	C->T	TCG->TTG	S->L	24	0.916667
rpl5	301180	166	1	C->T	CCG->TCG	P->S	19	0.947368
rpl5	301177	169	1	C->T	CGC->TGC	R->C	18	1
rpl5	301017	329	2	C->T	TCG->TTG	S->L	15	0.733333
rpl5	300834	512	2	C->T	CCA->CTA	P->L	21	0.666667
rpl5	300831	515	2	C->T	CCG->CTG	P->L	21	0.666667
rpl10	210302	83	2	C->T	TCA->TTA	S->L	56	0.910714
rpl10	210284	101	2	C->T	TCG->TTG	S->L	61	0.754098
rpl10	210252	133	1	C->T	CCA->TCA	P->S	53	0.415094
rpl10	210251	134	2	C->T	CCA->CTA	P->L	53	0.792453
rpl10	210230	155	2	C->T	CCA->CTA	P->L	53	0.716981
rpl10	210146	239	2	C->T	TCG->TTG	S->L	71	0.71831
rpl10	210071	314	2	C->T	TCA->TTA	S->L	79	0.759494
rps1	315962	212	2	C->T	TCC->TTC	S->F	5	1
rps3	279933	64	1	C->T	CGG->TGG	R->W	6	0.833333
rps4	317723	41	2	C->T	CCA->CTA	P->L	281	0.964413
rps4	317714	50	2	C->T	CCA->CTA	P->L	290	0.934483
rps4	317702	62	2	C->T	TCG->TTG	S->L	288	0.927083
rps4	317645	119	2	C->T	CCG->CTG	P->L	232	0.926724
rps4	317498	266	2	C->T	TCA->TTA	S->L	294	0.942177
rps4	317195	569	2	C->T	CCT->CTT	P->L	341	0.739003
rps4	317073	691	1	C->T	CAT->TAT	H->Y	258	0.406977
rps4	317066	698	2	C->T	TCG->TTG	S->L	255	0.756863
rps4	317045	719	2	C->T	CCA->CTA	P->L	217	0.700461
rps4	317030	734	2	C->T	TCT->TTT	S->F	233	0.905579
rps4	316970	794	2	C->T	CCT->CTT	P->L	317	0.902208
rps4	316965	799	1	C->T	CGG->TGG	R->W	323	0.876161
rps12	115807	71	2	C->T	TCG->TTG	S->L	21	0.52381
rps12	115840	104	2	C->T	CCG->CTG	P->L	20	0.65
rps12	115882	146	2	C->T	CCA->CTA	P->L	24	0.875
rps12	115932	196	1	C->T	CAC->TAC	H->Y	22	0.818182
rps12	116020	284	2	C->T	TCC->TTC	S->F	18	0.666667
rps13	129779	26	2	C->T	TCA->TTA	S->L	10	0.8
rps13	129705	100	1	C->T	CGT->TGT	R->C	12	0.75
sdh3	218732	67	1	C->T	CCA->TCA	P->S	16	0.6875
sdh3	218739	74	2	C->T	TCC->TTC	S->F	18	0.611111
sdh4	273846	29	2	C->T	TCG->TTG	S->L	9	1
sdh4	273836	39	3	C->T	CCC->CCT	P->P	9	0.777778
sdh4	273720	155	2	C->T	CCA->CTA	P->L	7	1
sdh4	273672	203	2	C->T	CCA->CTA	P->L	8	1
sdh4	273616	259	1	C->T	CAT->TAT	H->Y	6	1

## Sheet: S10
Table S10 Fragments transferred from chloroplast to mitochondria in P. pedunculata
Organelle	Start	End	Location	Organelle	Start	End	Location
Chloroplast	28992	29503	petN(partical:17.58%)	Mitochondrion	207779	207243	IGS(rrn26,trnT-TGT)
Chloroplast	102976	103839	rrn16S	Mitochondrion	52236	51378	rrn18
Chloroplast	140034	140897	rrn16S-2	Mitochondrion	51378	52236	rrn18
Chloroplast	68271	68666	trnW-CCA(partical:18.69%), trnP-UGG(partical:18.69%)	Mitochondrion	142065	142482	trnW-CCA(partical:17.70%),trnP-TGG-2(partical:17.70%)
Chloroplast	66336	66696	psbE(partical:36.01%)	Mitochondrion	287029	286653	IGS(rps3,cob)
Chloroplast	108915	109422	rrn23S	Mitochondrion	173292	172786	rrn26
Chloroplast	134451	134958	rrn23S-2	Mitochondrion	172786	173292	rrn26
Chloroplast	50759	51150	ndhJ(partical:79.85%)	Mitochondrion	285930	286314	IGS(rps3,cob)
Chloroplast	68790	69155	psaJ(partical:36.89%)	Mitochondrion	207198	206872	IGS(rrn26,trnT-TGT)
Chloroplast	108313	108769	rrn23S	Mitochondrion	173880	173426	rrn26
Chloroplast	135104	135560	rrn23S-2	Mitochondrion	173426	173880	rrn26
Chloroplast	103866	104146	rrn16S	Mitochondrion	51065	50787	rrn18
Chloroplast	139727	140007	rrn16S-2	Mitochondrion	50787	51065	rrn18
Chloroplast	10446	11270	atpA	Mitochondrion	270687	271538	atp1
Chloroplast	36320	36464	psbC	Mitochondrion	262941	263087	IGS(atp9,nad1)
Chloroplast	31783	32001	trnD-GUC(partical:33.79%)	Mitochondrion	385428	385225	trnD-GTC
Chloroplast	24	108	trnH-GUG(partical:87.06%)	Mitochondrion	365677	365593	trnH-GTG
Chloroplast	132815	132896	trnN-GUU-2(partical:87.80%)	Mitochondrion	351708	351627	trnN-GTT
Chloroplast	110977	111058	trnN-GUU(partical:87.80%)	Mitochondrion	351627	351708	trnN-GTT(partical:87.80%)
Chloroplast	52143	52304	ndhC(partical:80.25%)	Mitochondrion	29287	29130	IGS(cox2,nad1)
Chloroplast	53996	54074	trnM-CAU-2(partical:92.41%)	Mitochondrion	224366	224444	trnM-CAT-3(partical:92.41%)
Chloroplast	107656	107861	rrn23S	Mitochondrion	174707	174500	rrn26
Chloroplast	136012	136217	rrn23S-2	Mitochondrion	174500	174707	rrn26
Chloroplast	152388	152539	ycf2-2	Mitochondrion	143089	142946	IGS(trnP-TGG-2,nad9)
Chloroplast	91334	91485	ycf2	Mitochondrion	142946	143089	IGS(trnP-TGG-2,nad9)
Chloroplast	28552	28738	IGS(trnC-GCA,petN)	Mitochondrion	208084	207887	IGS(rrn26,trnT-TGT)
Chloroplast	33418	33595	IGS(trnT-GGU,psbD)	Mitochondrion	384934	384757	IGS(nad4,trnD-GTC)
Chloroplast	100578	100768	rps12-2-exon2(partical:97.38%)	Mitochondrion	116036	115846	rps12
Chloroplast	143105	143295	rps12-exon2(partical:97.38%)	Mitochondrion	115846	116036	rps12
Chloroplast	88266	88340	trnM-CAU-3(partical:98.67%)	Mitochondrion	3195	3117	ccmC
Chloroplast	155533	155607	trnM-CAU-4(partical:98.67%)	Mitochondrion	3117	3195	ccmC(partical:17.72%)
Chloroplast	107098	107230	rrn23S	Mitochondrion	175283	175149	rrn26
Chloroplast	136643	136775	rrn23S-2	Mitochondrion	175149	175283	rrn26
Chloroplast	66063	66149	psbF(partical:74.71%)	Mitochondrion	192202	192118	IGS(rrn26,trnT-TGT)
Chloroplast	66943	67067	IGS(psbE,petL)	Mitochondrion	141765	141895	IGS(nad6,trnW-CCA)
Chloroplast	69406	69505	IGS(psaJ,rpl33)	Mitochondrion	206808	206711	IGS(rrn26,trnT-TGT)
Chloroplast	20872	20932	rpoC2	Mitochondrion	170644	170705	IGS(nad9,trnM-CAT-2)
Chloroplast	33054	33157	trnT-GGU(partical:61.54%)	Mitochondrion	385059	384942	IGS(nad4,trnD-GTC)
Chloroplast	107356	107509	rrn23S	Mitochondrion	174996	174842	rrn26
Chloroplast	136364	136517	rrn23S-2	Mitochondrion	174842	174996	rrn26
Chloroplast	58723	58804	IGS(rbcL,accD)	Mitochondrion	161051	161135	IGS(nad9,trnM-CAT-2)
Chloroplast	102771	102831	rrn16S	Mitochondrion	52483	52423	rrn18
Chloroplast	141042	141102	rrn16S-2	Mitochondrion	52423	52483	rrn18
Chloroplast	110973	111049	trnN-GUU(partical:88.31%)	Mitochondrion	82067	81991	trnS-GCT,trnN-ATT-intron1,trnN-ATT-exon1,trnN-ATT-exon2
Chloroplast	132824	132900	trnN-GUU-2(partical:88.31%)	Mitochondrion	81991	82067	trnS-GCT(partical:10.39%),trnN-ATT-intron1(partical:3.90%),trnN-ATT-exon1(partical:41.56%),trnN-ATT-exon2(partical:46.75%)
Chloroplast	106842	106918	rrn23S	Mitochondrion	175647	175571	rrn26
Chloroplast	136955	137031	rrn23S-2	Mitochondrion	175571	175647	rrn26
Chloroplast	104193	104243	rrn16S	Mitochondrion	50693	50643	rrn18
Chloroplast	139630	139680	rrn16S-2	Mitochondrion	50643	50693	rrn18
Chloroplast	50030	50083	trnF-GAA	Mitochondrion	130366	130312	trnF-GAA
Chloroplast	102771	102825	rrn16S	Mitochondrion	280794	280740	IGS(rps3,cob)
Chloroplast	141048	141102	rrn16S-2	Mitochondrion	280740	280794	IGS(rps3,cob)
Chloroplast	68491	68553	trnP-UGG	Mitochondrion	130014	130077	trnP-TGG
Chloroplast	7049	7102	trnQ-UUG	Mitochondrion	231527	231474	trnQ-TTG
Chloroplast	10530	10560	atpA	Mitochondrion	262200	262170	IGS(atp9,nad1)
Chloroplast	113825	113904	ndhF	Mitochondrion	68787	68708	nad5-exon2
